# Supplementary material for: Elucidating the Structural Impacts of Protein InDels
Source: Biomolecules. 2022 Oct 7;12(10):1435. doi: 10.3390/biom12101435 (PMC9599607; doi:10.3390/biom12101435)
Supplement: Supplementary file 1 [file biomolecules-12-01435-s001.zip]

Archive with 1 entries (1 files):
- biomolecules-1889019-supplementary.pdf
